# Supplementary material for: Gene–environment correlations across geographic regions affect genome-wide association studies
Source: Nat Genet. 2022 Aug 22;54(9):1345–54. doi: 10.1038/s41588-022-01158-0 (PMC9470533; doi:10.1038/s41588-022-01158-0)
Supplement: Supplementary file 4 — All SNP-based heritability estimates and genetic correlations before and after controlling for geography. [file 41588_2022_1158_MOESM4_ESM.xlsx]

## Sheet: h2_local_authority_birth_place
Category	Trait	h2.uncorrected	h2_se.uncorrected	h2.region_corrected	h2_se.region_corrected	p_difference	p_difference.fdr
Substance Use	Age at Smoking Initiation	0.029	0.0063	0.0281	0.0064	0.909912	0.999937
Substance Use	Alcohol Frequency	0.0719	0.0038	0.069	0.0037	0.588499	0.999937
Substance Use	Cannabis (ever vs never)	0.0489	0.0071	0.0444	0.0071	0.634286	0.999937
Substance Use	Cigarettes per Day	0.0786	0.0097	0.0779	0.0096	0.943525	0.999937
Substance Use	Drinks per Week	0.0389	0.0063	0.0387	0.0063	0.97964	0.999937
Cognition & SES	Educational Attainment	0.1385	0.0047	0.1203	0.0044	0.00244891	0.0746917
Substance Use	Smoking Cessation	0.0444	0.0054	0.0427	0.0053	0.828211	0.999937
Substance Use	Smoking Initiation	0.0372	0.0042	0.0368	0.0042	0.946241	0.999937
Other Behavior	Time spent watching television (TV)	0.1206	0.0046	0.1099	0.0042	0.0626061	0.999937
Other Behavior	Time spent using computer	0.0419	0.0029	0.0403	0.0028	0.673769	0.999937
Other Behavior	Drive faster than motorway speed limit	0.0155	0.0023	0.0149	0.0022	0.840641	0.999937
Sleep	Sleep duration	0.0652	0.0036	0.065	0.0036	0.976277	0.999937
Sleep	Morning/evening person (chronotype)	0.112	0.0046	0.1114	0.0046	0.930358	0.999937
Sleep	Sleeplessness / insomnia	0.0587	0.0029	0.0577	0.0029	0.801734	0.999937
Cognition & SES	Fluid intelligence score	0.2234	0.01	0.2048	0.0097	0.162721	0.999937
Anthropomorphic	Birth weight	0.0919	0.0064	0.0921	0.0064	0.986149	0.999937
Depression	Neuroticism score	0.1097	0.006	0.1091	0.006	0.944589	0.999937
Social	Loneliness, isolation	0.0344	0.0027	0.0338	0.0027	0.870328	0.999937
Other Behavior	Risk taking	0.0465	0.0031	0.0462	0.0031	0.940649	0.999937
Depression	Ever thought that life not worth living	0.058	0.0068	0.0579	0.0068	0.991092	0.999937
Depression	Ever contemplated self-harm	0.0367	0.0061	0.0363	0.0061	0.965265	0.999937
Depression	Ever sought or received professional help for mental distress	0.0583	0.0066	0.0585	0.0067	0.974601	0.999937
Sleep	Trouble falling or staying asleep, or sleeping too much	0.0405	0.0066	0.0397	0.0066	0.930807	0.999937
Social	Been in a confiding relationship as an adult	0.0331	0.0064	0.0327	0.0065	0.960016	0.999937
Anthropomorphic	Body mass index (BMI)	0.2211	0.008	0.2165	0.008	0.631547	0.999937
Reproduction	Age first had sexual intercourse	0.1184	0.0048	0.1116	0.0047	0.303855	0.999937
Reproduction	Lifetime number of sexual partners	0.0534	0.0033	0.0532	0.0033	0.962662	0.999937
Physical Health	Overall health rating	0.0814	0.0035	0.0761	0.0034	0.261387	0.999937
Anthropomorphic	Body fat percentage	0.2051	0.0066	0.2001	0.0065	0.57908	0.999937
Anthropomorphic	Whole body fat mass	0.2094	0.0073	0.2062	0.0073	0.745964	0.999937
Reproduction	Number of children fathered	0.0309	0.0046	0.0307	0.0046	0.978103	0.999937
Physical Health	Diabetes diagnosed by doctor	0.0372	0.0028	0.0368	0.0028	0.916213	0.999937
Reproduction	Age when periods started (menarche)	0.2135	0.0103	0.2137	0.0103	0.998444	0.999937
Reproduction	Number of live births	0.0539	0.005	0.0524	0.005	0.833239	0.999937
Reproduction	Age at first live birth	0.1423	0.0073	0.1281	0.0071	0.141348	0.999937
Cardiovascular	Mean corpuscular volume	0.2033	0.0206	0.2041	0.0207	0.989752	0.999937
Cardiovascular	Mean corpuscular haemoglobin	0.166	0.0176	0.1663	0.0175	0.997507	0.999937
Cardiovascular	Platelet count	0.2256	0.0174	0.2254	0.0175	0.982461	0.999937
Cardiovascular	Forced vital capacity (FVC)	0.1616	0.0066	0.1609	0.0066	0.933765	0.999937
Cardiovascular	Forced expiratory volume in 1-second (FEV1)	0.1658	0.0066	0.1638	0.0065	0.854213	0.999937
Reproduction	Age at menopause (last menstrual period)	0.1206	0.0115	0.1194	0.0114	0.948785	0.999937
Cardiovascular	Diastolic blood pressure, automated reading	0.1243	0.0055	0.1223	0.0055	0.797673	0.999937
Cardiovascular	Systolic blood pressure, automated reading	0.1285	0.0055	0.1264	0.0054	0.77986	0.999937
Depression	Happiness	0.0592	0.006	0.0594	0.0061	0.980375	0.999937
Cognition & SES	Work/job satisfaction	0.0324	0.0075	0.035	0.0076	0.823735	0.999937
Physical Health	Health satisfaction	0.069	0.0061	0.0683	0.006	0.935188	0.999937
Social	Family relationship satisfaction	0.0546	0.0063	0.0543	0.0062	0.960056	0.999937
Social	Friendships satisfaction	0.0609	0.0061	0.0604	0.0061	0.958071	0.999937
Cognition & SES	Financial situation satisfaction	0.0469	0.0057	0.0465	0.0057	0.948216	0.999937
Physical Health	Hand grip strength (right)	0.1084	0.0047	0.1084	0.0046	0.999937	0.999937
Anthropomorphic	Waist circumference	0.1864	0.007	0.1839	0.007	0.76446	0.999937
Anthropomorphic	Hip circumference	0.1906	0.0074	0.1895	0.0074	0.910931	0.999937
Anthropomorphic	Standing height	0.4108	0.0183	0.4076	0.0183	0.95846	0.999937
Cognition & SES	Average total household income before tax	0.0727	0.004	0.0582	0.0035	0.00161282	0.0746917
Other Behavior	Number of days/week of moderate physical activity 10+ minutes	0.0384	0.0026	0.0379	0.0026	0.88222	0.999937
Other Behavior	Number of days/week of vigorous physical activity 10+ minutes	0.0347	0.0025	0.0347	0.0025	0.990398	0.999937

## Sheet: h2_local_authority_current_addr
Category	Trait	h2.uncorrected	h2_se.uncorrected	h2.region_corrected	h2_se.region_corrected	p_difference	p_difference.fdr
Substance Use	Age at Smoking Initiation	0.029	0.0063	0.026	0.0063	0.720938	0.999226
Substance Use	Alcohol Frequency	0.0719	0.0038	0.0676	0.0037	0.425494	0.999226
Substance Use	Cannabis (ever vs never)	0.0489	0.0071	0.0393	0.0069	0.280613	0.999226
Substance Use	Cigarettes per Day	0.0786	0.0097	0.0764	0.0096	0.819675	0.999226
Substance Use	Drinks per Week	0.0389	0.0063	0.0395	0.0063	0.952917	0.999226
Cognition & SES	Educational Attainment	0.1385	0.0047	0.1223	0.0043	0.00733285	0.223652
Substance Use	Smoking Cessation	0.0444	0.0054	0.0428	0.0053	0.830544	0.999226
Substance Use	Smoking Initiation	0.0372	0.0042	0.037	0.0042	0.983323	0.999226
Other Behavior	Time spent watching television (TV)	0.1206	0.0046	0.1086	0.0043	0.0376403	0.574014
Other Behavior	Time spent using computer	0.0419	0.0029	0.0408	0.0028	0.771471	0.999226
Other Behavior	Drive faster than motorway speed limit	0.0155	0.0023	0.0149	0.0022	0.858751	0.999226
Sleep	Sleep duration	0.0652	0.0036	0.0649	0.0036	0.96672	0.999226
Sleep	Morning/evening person (chronotype)	0.112	0.0046	0.1112	0.0046	0.909329	0.999226
Sleep	Sleeplessness / insomnia	0.0587	0.0029	0.0575	0.0029	0.766047	0.999226
Cognition & SES	Fluid intelligence score	0.2234	0.01	0.2119	0.0097	0.398714	0.999226
Anthropomorphic	Birth weight	0.0919	0.0064	0.0913	0.0063	0.952258	0.999226
Depression	Neuroticism score	0.1097	0.006	0.1095	0.006	0.979888	0.999226
Social	Loneliness, isolation	0.0344	0.0027	0.0337	0.0026	0.854819	0.999226
Other Behavior	Risk taking	0.0465	0.0031	0.046	0.0031	0.901139	0.999226
Depression	Ever thought that life not worth living	0.058	0.0068	0.0569	0.0068	0.906239	0.999226
Depression	Ever contemplated self-harm	0.0367	0.0061	0.0364	0.0061	0.981219	0.999226
Depression	Ever sought or received professional help for mental distress	0.0583	0.0066	0.058	0.0067	0.980164	0.999226
Sleep	Trouble falling or staying asleep, or sleeping too much	0.0405	0.0066	0.0405	0.0066	0.998725	0.999226
Social	Been in a confiding relationship as an adult	0.0331	0.0064	0.0323	0.0064	0.921457	0.999226
Anthropomorphic	Body mass index (BMI)	0.2211	0.008	0.2158	0.008	0.584573	0.999226
Reproduction	Age first had sexual intercourse	0.1184	0.0048	0.1123	0.0048	0.366146	0.999226
Reproduction	Lifetime number of sexual partners	0.0534	0.0033	0.0512	0.0032	0.618827	0.999226
Physical Health	Overall health rating	0.0814	0.0035	0.0759	0.0033	0.237426	0.999226
Anthropomorphic	Body fat percentage	0.2051	0.0066	0.1998	0.0066	0.562176	0.999226
Anthropomorphic	Whole body fat mass	0.2094	0.0073	0.2059	0.0073	0.721434	0.999226
Reproduction	Number of children fathered	0.0309	0.0046	0.0288	0.0045	0.757888	0.999226
Physical Health	Diabetes diagnosed by doctor	0.0372	0.0028	0.0365	0.0028	0.842976	0.999226
Reproduction	Age when periods started (menarche)	0.2135	0.0103	0.2135	0.0102	0.999226	0.999226
Reproduction	Number of live births	0.0539	0.005	0.0513	0.005	0.704313	0.999226
Reproduction	Age at first live birth	0.1423	0.0073	0.1223	0.0069	0.0329176	0.574014
Cardiovascular	Mean corpuscular volume	0.2033	0.0206	0.2068	0.0211	0.908909	0.999226
Cardiovascular	Mean corpuscular haemoglobin	0.166	0.0176	0.1668	0.0177	0.987568	0.999226
Cardiovascular	Platelet count	0.2256	0.0174	0.2277	0.0176	0.929094	0.999226
Cardiovascular	Forced vital capacity (FVC)	0.1616	0.0066	0.162	0.0066	0.970579	0.999226
Cardiovascular	Forced expiratory volume in 1-second (FEV1)	0.1658	0.0066	0.1645	0.0065	0.91572	0.999226
Reproduction	Age at menopause (last menstrual period)	0.1206	0.0115	0.1197	0.0115	0.939404	0.999226
Cardiovascular	Diastolic blood pressure, automated reading	0.1243	0.0055	0.1221	0.0055	0.764223	0.999226
Cardiovascular	Systolic blood pressure, automated reading	0.1285	0.0055	0.1267	0.0054	0.812152	0.999226
Depression	Happiness	0.0592	0.006	0.059	0.006	0.984018	0.999226
Cognition & SES	Work/job satisfaction	0.0324	0.0075	0.0327	0.0076	0.976106	0.999226
Physical Health	Health satisfaction	0.069	0.0061	0.067	0.0059	0.813863	0.999226
Social	Family relationship satisfaction	0.0546	0.0063	0.0535	0.0062	0.897182	0.999226
Social	Friendships satisfaction	0.0609	0.0061	0.06	0.0061	0.921869	0.999226
Cognition & SES	Financial situation satisfaction	0.0469	0.0057	0.0451	0.0057	0.814914	0.999226
Physical Health	Hand grip strength (right)	0.1084	0.0047	0.1107	0.0046	0.732967	0.999226
Anthropomorphic	Waist circumference	0.1864	0.007	0.1837	0.0071	0.745896	0.999226
Anthropomorphic	Hip circumference	0.1906	0.0074	0.1894	0.0074	0.918252	0.999226
Anthropomorphic	Standing height	0.4108	0.0183	0.4081	0.0182	0.932624	0.999226
Cognition & SES	Average total household income before tax	0.0727	0.004	0.0559	0.0034	0.000163804	0.00999206
Other Behavior	Number of days/week of moderate physical activity 10+ minutes	0.0384	0.0026	0.0382	0.0026	0.959077	0.999226
Other Behavior	Number of days/week of vigorous physical activity 10+ minutes	0.0347	0.0025	0.0349	0.0025	0.957795	0.999226

## Sheet: h2_local_authority_birth_currnt
Category	Trait	h2.uncorrected	h2_se.uncorrected	h2.region_corrected	h2_se.region_corrected	p_difference	p_difference.fdr
Substance Use	Age at Smoking Initiation	0.029	0.0063	0.0253	0.0063	0.653206	0.999943
Substance Use	Alcohol Frequency	0.0719	0.0038	0.0665	0.0037	0.303449	0.999943
Substance Use	Cannabis (ever vs never)	0.0489	0.0071	0.0377	0.007	0.200518	0.999943
Substance Use	Cigarettes per Day	0.0786	0.0097	0.0763	0.0096	0.813333	0.999943
Substance Use	Drinks per Week	0.0389	0.0063	0.0385	0.0064	0.961809	0.999943
Cognition & SES	Educational Attainment	0.1385	0.0047	0.1112	0.0042	1.36756e-06	4.17106e-05
Substance Use	Smoking Cessation	0.0444	0.0054	0.0415	0.0053	0.69651	0.999943
Substance Use	Smoking Initiation	0.0372	0.0042	0.0368	0.0042	0.949029	0.999943
Other Behavior	Time spent watching television (TV)	0.1206	0.0046	0.1039	0.0041	0.00246097	0.0405955
Other Behavior	Time spent using computer	0.0419	0.0029	0.0398	0.0028	0.583591	0.999943
Other Behavior	Drive faster than motorway speed limit	0.0155	0.0023	0.0146	0.0022	0.774896	0.999943
Sleep	Sleep duration	0.0652	0.0036	0.0649	0.0036	0.955955	0.999943
Sleep	Morning/evening person (chronotype)	0.112	0.0046	0.1107	0.0046	0.842791	0.999943
Sleep	Sleeplessness / insomnia	0.0587	0.0029	0.0572	0.0029	0.703515	0.999943
Cognition & SES	Fluid intelligence score	0.2234	0.01	0.2014	0.0096	0.092894	0.967601
Anthropomorphic	Birth weight	0.0919	0.0064	0.0914	0.0063	0.953847	0.999943
Depression	Neuroticism score	0.1097	0.006	0.1093	0.006	0.964924	0.999943
Social	Loneliness, isolation	0.0344	0.0027	0.0334	0.0026	0.789955	0.999943
Other Behavior	Risk taking	0.0465	0.0031	0.0458	0.0031	0.869702	0.999943
Depression	Ever thought that life not worth living	0.058	0.0068	0.0569	0.0068	0.903417	0.999943
Depression	Ever contemplated self-harm	0.0367	0.0061	0.0358	0.0061	0.919766	0.999943
Depression	Ever sought or received professional help for mental distress	0.0583	0.0066	0.0583	0.0067	0.999943	0.999943
Sleep	Trouble falling or staying asleep, or sleeping too much	0.0405	0.0066	0.04	0.0066	0.960341	0.999943
Social	Been in a confiding relationship as an adult	0.0331	0.0064	0.0317	0.0065	0.876261	0.999943
Anthropomorphic	Body mass index (BMI)	0.2211	0.008	0.2138	0.008	0.449361	0.999943
Reproduction	Age first had sexual intercourse	0.1184	0.0048	0.1085	0.0047	0.136959	0.999943
Reproduction	Lifetime number of sexual partners	0.0534	0.0033	0.0514	0.0032	0.655945	0.999943
Physical Health	Overall health rating	0.0814	0.0035	0.0738	0.0033	0.0951739	0.967601
Anthropomorphic	Body fat percentage	0.2051	0.0066	0.1977	0.0065	0.402355	0.999943
Anthropomorphic	Whole body fat mass	0.2094	0.0073	0.2045	0.0073	0.607966	0.999943
Reproduction	Number of children fathered	0.0309	0.0046	0.0284	0.0045	0.709816	0.999943
Physical Health	Diabetes diagnosed by doctor	0.0372	0.0028	0.0365	0.0028	0.830262	0.999943
Reproduction	Age when periods started (menarche)	0.2135	0.0103	0.2135	0.0103	0.991139	0.999943
Reproduction	Number of live births	0.0539	0.005	0.0505	0.005	0.615026	0.999943
Reproduction	Age at first live birth	0.1423	0.0073	0.1151	0.0068	0.002662	0.0405955
Cardiovascular	Mean corpuscular volume	0.2033	0.0206	0.2067	0.0211	0.914013	0.999943
Cardiovascular	Mean corpuscular haemoglobin	0.166	0.0176	0.1667	0.0177	0.982658	0.999943
Cardiovascular	Platelet count	0.2256	0.0174	0.2273	0.0176	0.949339	0.999943
Cardiovascular	Forced vital capacity (FVC)	0.1616	0.0066	0.1613	0.0065	0.956316	0.999943
Cardiovascular	Forced expiratory volume in 1-second (FEV1)	0.1658	0.0066	0.1637	0.0065	0.848414	0.999943
Reproduction	Age at menopause (last menstrual period)	0.1206	0.0115	0.1189	0.0114	0.911063	0.999943
Cardiovascular	Diastolic blood pressure, automated reading	0.1243	0.0055	0.1216	0.0055	0.713447	0.999943
Cardiovascular	Systolic blood pressure, automated reading	0.1285	0.0055	0.1258	0.0054	0.721592	0.999943
Depression	Happiness	0.0592	0.006	0.059	0.006	0.980659	0.999943
Cognition & SES	Work/job satisfaction	0.0324	0.0075	0.0342	0.0076	0.870252	0.999943
Physical Health	Health satisfaction	0.069	0.0061	0.0668	0.0059	0.794197	0.999943
Social	Family relationship satisfaction	0.0546	0.0063	0.0533	0.0062	0.883824	0.999943
Social	Friendships satisfaction	0.0609	0.0061	0.0593	0.006	0.858465	0.999943
Cognition & SES	Financial situation satisfaction	0.0469	0.0057	0.0455	0.0057	0.841443	0.999943
Physical Health	Hand grip strength (right)	0.1084	0.0047	0.1106	0.0046	0.746251	0.999943
Anthropomorphic	Waist circumference	0.1864	0.007	0.1824	0.007	0.636931	0.999943
Anthropomorphic	Hip circumference	0.1906	0.0074	0.1888	0.0074	0.863089	0.999943
Anthropomorphic	Standing height	0.4108	0.0183	0.4066	0.0182	0.917717	0.999943
Cognition & SES	Average total household income before tax	0.0727	0.004	0.0505	0.0033	9.3725e-08	5.71723e-06
Other Behavior	Number of days/week of moderate physical activity 10+ minutes	0.0384	0.0026	0.0378	0.0026	0.874399	0.999943
Other Behavior	Number of days/week of vigorous physical activity 10+ minutes	0.0347	0.0025	0.0348	0.0025	0.994339	0.999943

## Sheet: h2_MSOA_birth_place
Category	Trait	h2.uncorrected	h2_se.uncorrected	h2.region_corrected	h2_se.region_corrected	p_difference	p_difference.fdr
Substance Use	Age at Smoking Initiation	0.029	0.0063	0.0273	0.0064	0.835442	0.997966
Substance Use	Alcohol Frequency	0.0719	0.0038	0.0687	0.0037	0.540554	0.997966
Substance Use	Cannabis (ever vs never)	0.0489	0.0071	0.0431	0.0072	0.540676	0.997966
Substance Use	Cigarettes per Day	0.0786	0.0097	0.0774	0.0096	0.896886	0.997966
Substance Use	Drinks per Week	0.0389	0.0063	0.0386	0.0064	0.970065	0.997966
Cognition & SES	Educational Attainment	0.1385	0.0047	0.116	0.0043	0.000122522	0.00549567
Substance Use	Smoking Cessation	0.0444	0.0054	0.0414	0.0053	0.689496	0.997966
Substance Use	Smoking Initiation	0.0372	0.0042	0.0364	0.0042	0.903614	0.997966
Other Behavior	Time spent watching television (TV)	0.1206	0.0046	0.1071	0.0042	0.0166734	0.339025
Other Behavior	Time spent using computer	0.0419	0.0029	0.0397	0.0028	0.574217	0.997966
Other Behavior	Drive faster than motorway speed limit	0.0155	0.0023	0.0143	0.0022	0.706696	0.997966
Sleep	Sleep duration	0.0652	0.0036	0.0648	0.0036	0.941596	0.997966
Sleep	Morning/evening person (chronotype)	0.112	0.0046	0.1109	0.0046	0.870846	0.997966
Sleep	Sleeplessness / insomnia	0.0587	0.0029	0.057	0.0029	0.680109	0.997966
Cognition & SES	Fluid intelligence score	0.2234	0.01	0.2015	0.0096	0.0945909	0.997966
Anthropomorphic	Birth weight	0.0919	0.0064	0.0918	0.0064	0.986217	0.997966
Depression	Neuroticism score	0.1097	0.006	0.1085	0.006	0.90087	0.997966
Social	Loneliness, isolation	0.0344	0.0027	0.0333	0.0026	0.770093	0.997966
Other Behavior	Risk taking	0.0465	0.0031	0.046	0.0031	0.917273	0.997966
Depression	Ever thought that life not worth living	0.058	0.0068	0.0576	0.0067	0.962157	0.997966
Depression	Ever contemplated self-harm	0.0367	0.0061	0.0376	0.0061	0.911291	0.997966
Depression	Ever sought or received professional help for mental distress	0.0583	0.0066	0.0587	0.0067	0.963845	0.997966
Sleep	Trouble falling or staying asleep, or sleeping too much	0.0405	0.0066	0.0405	0.0066	0.997966	0.997966
Social	Been in a confiding relationship as an adult	0.0331	0.0064	0.0308	0.0065	0.790913	0.997966
Anthropomorphic	Body mass index (BMI)	0.2211	0.008	0.2146	0.0079	0.51007	0.997966
Reproduction	Age first had sexual intercourse	0.1184	0.0048	0.1095	0.0047	0.18184	0.997966
Reproduction	Lifetime number of sexual partners	0.0534	0.0033	0.0527	0.0033	0.879632	0.997966
Physical Health	Overall health rating	0.0814	0.0035	0.0748	0.0033	0.152779	0.997966
Anthropomorphic	Body fat percentage	0.2051	0.0066	0.1986	0.0065	0.473884	0.997966
Anthropomorphic	Whole body fat mass	0.2094	0.0073	0.2049	0.0073	0.646568	0.997966
Reproduction	Number of children fathered	0.0309	0.0046	0.0308	0.0046	0.994913	0.997966
Physical Health	Diabetes diagnosed by doctor	0.0372	0.0028	0.0368	0.0028	0.905871	0.997966
Reproduction	Age when periods started (menarche)	0.2135	0.0103	0.2123	0.0103	0.919169	0.997966
Reproduction	Number of live births	0.0539	0.005	0.0521	0.0049	0.796434	0.997966
Reproduction	Age at first live birth	0.1423	0.0073	0.1232	0.0071	0.044091	0.672388
Cardiovascular	Mean corpuscular volume	0.2033	0.0206	0.2038	0.0207	0.995672	0.997966
Cardiovascular	Mean corpuscular haemoglobin	0.166	0.0176	0.1658	0.0175	0.985731	0.997966
Cardiovascular	Platelet count	0.2256	0.0174	0.2245	0.0174	0.959881	0.997966
Cardiovascular	Forced vital capacity (FVC)	0.1616	0.0066	0.1599	0.0065	0.862781	0.997966
Cardiovascular	Forced expiratory volume in 1-second (FEV1)	0.1658	0.0066	0.1626	0.0065	0.761135	0.997966
Reproduction	Age at menopause (last menstrual period)	0.1206	0.0115	0.1192	0.0115	0.936364	0.997966
Cardiovascular	Diastolic blood pressure, automated reading	0.1243	0.0055	0.1219	0.0055	0.756901	0.997966
Cardiovascular	Systolic blood pressure, automated reading	0.1285	0.0055	0.1263	0.0054	0.771792	0.997966
Depression	Happiness	0.0592	0.006	0.0598	0.0061	0.940961	0.997966
Cognition & SES	Work/job satisfaction	0.0324	0.0075	0.0348	0.0077	0.831956	0.997966
Physical Health	Health satisfaction	0.069	0.0061	0.0675	0.0059	0.859081	0.997966
Social	Family relationship satisfaction	0.0546	0.0063	0.0543	0.0062	0.960409	0.997966
Social	Friendships satisfaction	0.0609	0.0061	0.0609	0.006	0.996409	0.997966
Cognition & SES	Financial situation satisfaction	0.0469	0.0057	0.0455	0.0057	0.856439	0.997966
Physical Health	Hand grip strength (right)	0.1084	0.0047	0.1082	0.0046	0.971099	0.997966
Anthropomorphic	Waist circumference	0.1864	0.007	0.1825	0.007	0.653037	0.997966
Anthropomorphic	Hip circumference	0.1906	0.0074	0.1886	0.0074	0.841794	0.997966
Anthropomorphic	Standing height	0.4108	0.0183	0.4062	0.0181	0.91311	0.997966
Cognition & SES	Average total household income before tax	0.0727	0.004	0.0559	0.0035	0.000180186	0.00549567
Other Behavior	Number of days/week of moderate physical activity 10+ minutes	0.0384	0.0026	0.0378	0.0026	0.855252	0.997966
Other Behavior	Number of days/week of vigorous physical activity 10+ minutes	0.0347	0.0025	0.0345	0.0025	0.936597	0.997966

## Sheet: h2_MSOA_current_address
Category	Trait	h2.uncorrected	h2_se.uncorrected	h2.region_corrected	h2_se.region_corrected	p_difference	p_difference.fdr
Substance Use	Age at Smoking Initiation	0.029	0.0063	0.0227	0.0064	0.426865	0.990655
Substance Use	Alcohol Frequency	0.0719	0.0038	0.0612	0.0035	0.0314796	0.301469
Substance Use	Cannabis (ever vs never)	0.0489	0.0071	0.0335	0.0068	0.0628513	0.425992
Substance Use	Cigarettes per Day	0.0786	0.0097	0.073	0.0093	0.589368	0.990655
Substance Use	Drinks per Week	0.0389	0.0063	0.0354	0.0063	0.67915	0.990655
Cognition & SES	Educational Attainment	0.1385	0.0047	0.1007	0.0039	3.55324e-13	1.08374e-11
Substance Use	Smoking Cessation	0.0444	0.0054	0.0382	0.0054	0.397712	0.990655
Substance Use	Smoking Initiation	0.0372	0.0042	0.0361	0.0041	0.870231	0.990655
Other Behavior	Time spent watching television (TV)	0.1206	0.0046	0.097	0.0041	8.66878e-06	0.000132199
Other Behavior	Time spent using computer	0.0419	0.0029	0.0403	0.0028	0.672513	0.990655
Other Behavior	Drive faster than motorway speed limit	0.0155	0.0023	0.0146	0.0022	0.780231	0.990655
Sleep	Sleep duration	0.0652	0.0036	0.0645	0.0036	0.898191	0.990655
Sleep	Morning/evening person (chronotype)	0.112	0.0046	0.1107	0.0046	0.827733	0.990655
Sleep	Sleeplessness / insomnia	0.0587	0.0029	0.0559	0.0029	0.475867	0.990655
Cognition & SES	Fluid intelligence score	0.2234	0.01	0.1963	0.0097	0.0394565	0.301469
Anthropomorphic	Birth weight	0.0919	0.0064	0.0911	0.0063	0.920181	0.990655
Depression	Neuroticism score	0.1097	0.006	0.1072	0.006	0.779119	0.990655
Social	Loneliness, isolation	0.0344	0.0027	0.0317	0.0025	0.449817	0.990655
Other Behavior	Risk taking	0.0465	0.0031	0.0454	0.003	0.80216	0.990655
Depression	Ever thought that life not worth living	0.058	0.0068	0.0566	0.007	0.882836	0.990655
Depression	Ever contemplated self-harm	0.0367	0.0061	0.0355	0.0062	0.892993	0.990655
Depression	Ever sought or received professional help for mental distress	0.0583	0.0066	0.0569	0.0065	0.882791	0.990655
Sleep	Trouble falling or staying asleep, or sleeping too much	0.0405	0.0066	0.0391	0.0065	0.879785	0.990655
Social	Been in a confiding relationship as an adult	0.0331	0.0064	0.0304	0.0063	0.75157	0.990655
Anthropomorphic	Body mass index (BMI)	0.2211	0.008	0.2071	0.008	0.156031	0.936914
Reproduction	Age first had sexual intercourse	0.1184	0.0048	0.105	0.0047	0.0395369	0.301469
Reproduction	Lifetime number of sexual partners	0.0534	0.0033	0.0499	0.0032	0.430796	0.990655
Physical Health	Overall health rating	0.0814	0.0035	0.0683	0.0031	0.00229978	0.0280573
Anthropomorphic	Body fat percentage	0.2051	0.0066	0.1928	0.0065	0.168952	0.936914
Anthropomorphic	Whole body fat mass	0.2094	0.0073	0.1997	0.0073	0.327009	0.990655
Reproduction	Number of children fathered	0.0309	0.0046	0.0274	0.0045	0.591401	0.990655
Physical Health	Diabetes diagnosed by doctor	0.0372	0.0028	0.0355	0.0028	0.635799	0.990655
Reproduction	Age when periods started (menarche)	0.2135	0.0103	0.2106	0.0101	0.82301	0.990655
Reproduction	Number of live births	0.0539	0.005	0.05	0.0049	0.561044	0.990655
Reproduction	Age at first live birth	0.1423	0.0073	0.0999	0.0064	4.17063e-07	8.48028e-06
Cardiovascular	Mean corpuscular volume	0.2033	0.0206	0.2055	0.0208	0.937972	0.990655
Cardiovascular	Mean corpuscular haemoglobin	0.166	0.0176	0.166	0.0176	0.977466	0.990655
Cardiovascular	Platelet count	0.2256	0.0174	0.2269	0.0176	0.980624	0.990655
Cardiovascular	Forced vital capacity (FVC)	0.1616	0.0066	0.1592	0.0065	0.794063	0.990655
Cardiovascular	Forced expiratory volume in 1-second (FEV1)	0.1658	0.0066	0.1616	0.0065	0.69737	0.990655
Reproduction	Age at menopause (last menstrual period)	0.1206	0.0115	0.117	0.0114	0.805268	0.990655
Cardiovascular	Diastolic blood pressure, automated reading	0.1243	0.0055	0.1213	0.0055	0.695817	0.990655
Cardiovascular	Systolic blood pressure, automated reading	0.1285	0.0055	0.1254	0.0054	0.689457	0.990655
Depression	Happiness	0.0592	0.006	0.0579	0.006	0.88301	0.990655
Cognition & SES	Work/job satisfaction	0.0324	0.0075	0.0325	0.0076	0.990655	0.990655
Physical Health	Health satisfaction	0.069	0.0061	0.0648	0.006	0.61138	0.990655
Social	Family relationship satisfaction	0.0546	0.0063	0.0517	0.006	0.735678	0.990655
Social	Friendships satisfaction	0.0609	0.0061	0.0574	0.0061	0.689763	0.990655
Cognition & SES	Financial situation satisfaction	0.0469	0.0057	0.0432	0.0056	0.619401	0.990655
Physical Health	Hand grip strength (right)	0.1084	0.0047	0.1103	0.0046	0.778519	0.990655
Anthropomorphic	Waist circumference	0.1864	0.007	0.1774	0.007	0.316	0.990655
Anthropomorphic	Hip circumference	0.1906	0.0074	0.1855	0.0074	0.641251	0.990655
Anthropomorphic	Standing height	0.4108	0.0183	0.4029	0.0181	0.793804	0.990655
Cognition & SES	Average total household income before tax	0.0727	0.004	0.0393	0.003	1.1681e-20	7.12541e-19
Other Behavior	Number of days/week of moderate physical activity 10+ minutes	0.0384	0.0026	0.0377	0.0026	0.839442	0.990655
Other Behavior	Number of days/week of vigorous physical activity 10+ minutes	0.0347	0.0025	0.0356	0.0025	0.805392	0.990655

## Sheet: h2_MSOA_birth_current
Category	Trait	h2.uncorrected	h2_se.uncorrected	h2.region_corrected	h2_se.region_corrected	p_difference	p_difference.fdr
Substance Use	Age at Smoking Initiation	0.029	0.0063	0.0219	0.0064	0.371719	0.98616
Substance Use	Alcohol Frequency	0.0719	0.0038	0.0609	0.0035	0.0262847	0.200421
Substance Use	Cannabis (ever vs never)	0.0489	0.0071	0.0312	0.0068	0.0304482	0.206371
Substance Use	Cigarettes per Day	0.0786	0.0097	0.0728	0.0092	0.58191	0.98616
Substance Use	Drinks per Week	0.0389	0.0063	0.0336	0.0064	0.529468	0.98616
Cognition & SES	Educational Attainment	0.1385	0.0047	0.0922	0.0039	3.90796e-21	1.19193e-19
Substance Use	Smoking Cessation	0.0444	0.0054	0.0364	0.0053	0.260471	0.98616
Substance Use	Smoking Initiation	0.0372	0.0042	0.0356	0.0041	0.800447	0.98616
Other Behavior	Time spent watching television (TV)	0.1206	0.0046	0.0931	0.004	7.77644e-08	1.18591e-06
Other Behavior	Time spent using computer	0.0419	0.0029	0.0392	0.0028	0.472865	0.98616
Other Behavior	Drive faster than motorway speed limit	0.0155	0.0023	0.0139	0.0022	0.593274	0.98616
Sleep	Sleep duration	0.0652	0.0036	0.0643	0.0036	0.864877	0.98616
Sleep	Morning/evening person (chronotype)	0.112	0.0046	0.1097	0.0046	0.708808	0.98616
Sleep	Sleeplessness / insomnia	0.0587	0.0029	0.0552	0.0028	0.367327	0.98616
Cognition & SES	Fluid intelligence score	0.2234	0.01	0.1868	0.0095	0.00396509	0.0403117
Anthropomorphic	Birth weight	0.0919	0.0064	0.0908	0.0063	0.893778	0.98616
Depression	Neuroticism score	0.1097	0.006	0.1066	0.006	0.740721	0.98616
Social	Loneliness, isolation	0.0344	0.0027	0.0312	0.0025	0.370199	0.98616
Other Behavior	Risk taking	0.0465	0.0031	0.0452	0.003	0.757755	0.98616
Depression	Ever thought that life not worth living	0.058	0.0068	0.0561	0.0068	0.841541	0.98616
Depression	Ever contemplated self-harm	0.0367	0.0061	0.0358	0.0062	0.91664	0.98616
Depression	Ever sought or received professional help for mental distress	0.0583	0.0066	0.0572	0.0065	0.908366	0.98616
Sleep	Trouble falling or staying asleep, or sleeping too much	0.0405	0.0066	0.0397	0.0066	0.931004	0.98616
Social	Been in a confiding relationship as an adult	0.0331	0.0064	0.028	0.0064	0.543518	0.98616
Anthropomorphic	Body mass index (BMI)	0.2211	0.008	0.2053	0.0079	0.103504	0.588135
Reproduction	Age first had sexual intercourse	0.1184	0.0048	0.1015	0.0047	0.00824904	0.0718845
Reproduction	Lifetime number of sexual partners	0.0534	0.0033	0.0497	0.0032	0.402851	0.98616
Physical Health	Overall health rating	0.0814	0.0035	0.0664	0.0031	0.000330674	0.00403422
Anthropomorphic	Body fat percentage	0.2051	0.0066	0.1907	0.0065	0.106057	0.588135
Anthropomorphic	Whole body fat mass	0.2094	0.0073	0.1981	0.0072	0.249141	0.98616
Reproduction	Number of children fathered	0.0309	0.0046	0.0277	0.0045	0.61826	0.98616
Physical Health	Diabetes diagnosed by doctor	0.0372	0.0028	0.0356	0.0028	0.643439	0.98616
Reproduction	Age when periods started (menarche)	0.2135	0.0103	0.2094	0.0101	0.745768	0.98616
Reproduction	Number of live births	0.0539	0.005	0.049	0.0049	0.459464	0.98616
Reproduction	Age at first live birth	0.1423	0.0073	0.0941	0.0064	2.13438e-09	4.33991e-08
Cardiovascular	Mean corpuscular volume	0.2033	0.0206	0.205	0.0209	0.956016	0.98616
Cardiovascular	Mean corpuscular haemoglobin	0.166	0.0176	0.1655	0.0175	0.966077	0.98616
Cardiovascular	Platelet count	0.2256	0.0174	0.2256	0.0175	0.98616	0.98616
Cardiovascular	Forced vital capacity (FVC)	0.1616	0.0066	0.1582	0.0064	0.716524	0.98616
Cardiovascular	Forced expiratory volume in 1-second (FEV1)	0.1658	0.0066	0.1606	0.0064	0.601531	0.98616
Reproduction	Age at menopause (last menstrual period)	0.1206	0.0115	0.1159	0.0113	0.792715	0.98616
Cardiovascular	Diastolic blood pressure, automated reading	0.1243	0.0055	0.1209	0.0055	0.655151	0.98616
Cardiovascular	Systolic blood pressure, automated reading	0.1285	0.0055	0.1247	0.0054	0.622921	0.98616
Depression	Happiness	0.0592	0.006	0.0583	0.0061	0.91362	0.98616
Cognition & SES	Work/job satisfaction	0.0324	0.0075	0.0336	0.0076	0.912097	0.98616
Physical Health	Health satisfaction	0.069	0.0061	0.064	0.0059	0.534649	0.98616
Social	Family relationship satisfaction	0.0546	0.0063	0.0519	0.006	0.755954	0.98616
Social	Friendships satisfaction	0.0609	0.0061	0.0577	0.006	0.706788	0.98616
Cognition & SES	Financial situation satisfaction	0.0469	0.0057	0.0428	0.0056	0.577513	0.98616
Physical Health	Hand grip strength (right)	0.1084	0.0047	0.1098	0.0046	0.813878	0.98616
Anthropomorphic	Waist circumference	0.1864	0.007	0.1762	0.0069	0.24841	0.98616
Anthropomorphic	Hip circumference	0.1906	0.0074	0.1845	0.0073	0.570326	0.98616
Anthropomorphic	Standing height	0.4108	0.0183	0.4012	0.018	0.75327	0.98616
Cognition & SES	Average total household income before tax	0.0727	0.004	0.036	0.0029	1.55802e-26	9.50391e-25
Other Behavior	Number of days/week of moderate physical activity 10+ minutes	0.0384	0.0026	0.0372	0.0025	0.734034	0.98616
Other Behavior	Number of days/week of vigorous physical activity 10+ minutes	0.0347	0.0025	0.0351	0.0025	0.924662	0.98616

## Sheet: h2_latlon_birth_place
Category	Trait	h2.uncorrected	h2_se.uncorrected	h2.region_corrected	h2_se.region_corrected	p_difference	p_difference.fdr
Substance Use	Age at Smoking Initiation	0.029	0.0063	0.0345	0.0066	0.584048	0.78521
Substance Use	Alcohol Frequency	0.0719	0.0038	0.0764	0.0039	0.446671	0.78521
Substance Use	Cannabis (ever vs never)	0.0489	0.0071	0.065	0.0078	0.190476	0.78521
Substance Use	Cigarettes per Day	0.0786	0.0097	0.0896	0.0101	0.317281	0.78521
Substance Use	Drinks per Week	0.0389	0.0063	0.056	0.0077	0.171042	0.78521
Cognition & SES	Educational Attainment	0.1385	0.0047	0.1339	0.0051	0.588227	0.78521
Substance Use	Smoking Cessation	0.0444	0.0054	0.0553	0.0057	0.187546	0.78521
Substance Use	Smoking Initiation	0.0372	0.0042	0.0409	0.0043	0.582778	0.78521
Other Behavior	Time spent watching television (TV)	0.1206	0.0046	0.1257	0.0049	0.463593	0.78521
Other Behavior	Time spent using computer	0.0419	0.0029	0.0457	0.0029	0.372978	0.78521
Other Behavior	Drive faster than motorway speed limit	0.0155	0.0023	0.0168	0.0022	0.676063	0.82121
Sleep	Sleep duration	0.0652	0.0036	0.0593	0.0037	0.253633	0.78521
Sleep	Morning/evening person (chronotype)	0.112	0.0046	0.1184	0.0046	0.309139	0.78521
Sleep	Sleeplessness / insomnia	0.0587	0.0029	0.0623	0.0031	0.426251	0.78521
Cognition & SES	Fluid intelligence score	0.2234	0.01	0.2265	0.0104	0.847459	0.885328
Anthropomorphic	Birth weight	0.0919	0.0064	0.0889	0.0066	0.779769	0.864835
Depression	Neuroticism score	0.1097	0.006	0.1154	0.0061	0.541237	0.78521
Social	Loneliness, isolation	0.0344	0.0027	0.0382	0.0028	0.339248	0.78521
Other Behavior	Risk taking	0.0465	0.0031	0.0519	0.0032	0.236156	0.78521
Depression	Ever thought that life not worth living	0.058	0.0068	0.0691	0.0071	0.310183	0.78521
Depression	Ever contemplated self-harm	0.0367	0.0061	0.0449	0.0066	0.412303	0.78521
Depression	Ever sought or received professional help for mental distress	0.0583	0.0066	0.0689	0.0071	0.313545	0.78521
Sleep	Trouble falling or staying asleep, or sleeping too much	0.0405	0.0066	0.0489	0.0067	0.419158	0.78521
Social	Been in a confiding relationship as an adult	0.0331	0.0064	0.0371	0.0065	0.686586	0.82121
Anthropomorphic	Body mass index (BMI)	0.2211	0.008	0.2084	0.0077	0.23522	0.78521
Reproduction	Age first had sexual intercourse	0.1184	0.0048	0.1182	0.0053	0.919219	0.934539
Reproduction	Lifetime number of sexual partners	0.0534	0.0033	0.0629	0.0038	0.0690165	0.496378
Physical Health	Overall health rating	0.0814	0.0035	0.0865	0.0038	0.317347	0.78521
Anthropomorphic	Body fat percentage	0.2051	0.0066	0.2003	0.0068	0.713639	0.837154
Anthropomorphic	Whole body fat mass	0.2094	0.0073	0.211	0.0074	0.831461	0.885328
Reproduction	Number of children fathered	0.0309	0.0046	0.0375	0.005	0.402362	0.78521
Physical Health	Diabetes diagnosed by doctor	0.0372	0.0028	0.0399	0.0028	0.510915	0.78521
Reproduction	Age when periods started (menarche)	0.2135	0.0103	0.1897	0.0095	0.058829	0.496378
Reproduction	Number of live births	0.0539	0.005	0.0595	0.0052	0.466654	0.78521
Reproduction	Age at first live birth	0.1423	0.0073	0.126	0.0077	0.0719794	0.496378
Cardiovascular	Mean corpuscular volume	0.2033	0.0206	0.1096	0.0095	9.35237e-07	1.90165e-05
Cardiovascular	Mean corpuscular haemoglobin	0.166	0.0176	0.1065	0.0102	0.00341745	0.0521161
Cardiovascular	Platelet count	0.2256	0.0174	0.2163	0.0164	0.734945	0.84588
Cardiovascular	Forced vital capacity (FVC)	0.1616	0.0066	0.1464	0.0064	0.094212	0.574693
Cardiovascular	Forced expiratory volume in 1-second (FEV1)	0.1658	0.0066	0.1446	0.006	0.0141735	0.172917
Reproduction	Age at menopause (last menstrual period)	0.1206	0.0115	0.1016	0.0106	0.231797	0.78521
Cardiovascular	Diastolic blood pressure, automated reading	0.1243	0.0055	0.1118	0.0055	0.0732361	0.496378
Cardiovascular	Systolic blood pressure, automated reading	0.1285	0.0055	0.1232	0.0057	0.512458	0.78521
Depression	Happiness	0.0592	0.006	0.0604	0.0061	0.856301	0.885328
Cognition & SES	Work/job satisfaction	0.0324	0.0075	0.0384	0.0075	0.599426	0.78521
Physical Health	Health satisfaction	0.069	0.0061	0.0711	0.0062	0.838559	0.885328
Social	Family relationship satisfaction	0.0546	0.0063	0.0587	0.0063	0.649866	0.811371
Social	Friendships satisfaction	0.0609	0.0061	0.065	0.0066	0.651757	0.811371
Cognition & SES	Financial situation satisfaction	0.0469	0.0057	0.0512	0.006	0.604998	0.78521
Physical Health	Hand grip strength (right)	0.1084	0.0047	0.1021	0.0048	0.347264	0.78521
Anthropomorphic	Waist circumference	0.1864	0.007	0.1711	0.0066	0.12094	0.670665
Anthropomorphic	Hip circumference	0.1906	0.0074	0.1357	0.0062	8.32233e-11	2.53831e-09
Anthropomorphic	Standing height	0.4108	0.0183	0.1267	0.0083	1.61142e-174	9.82968e-173
Cognition & SES	Average total household income before tax	0.0727	0.004	0.0727	0.0046	0.975198	0.975198
Other Behavior	Number of days/week of moderate physical activity 10+ minutes	0.0384	0.0026	0.0416	0.0027	0.416276	0.78521
Other Behavior	Number of days/week of vigorous physical activity 10+ minutes	0.0347	0.0025	0.0374	0.0025	0.473921	0.78521

## Sheet: h2_latlon_current_address
Category	Trait	h2.uncorrected	h2_se.uncorrected	h2.region_corrected	h2_se.region_corrected	p_difference	p_difference.fdr
Substance Use	Age at Smoking Initiation	0.029	0.0063	0.0335	0.0065	0.64986	0.815442
Substance Use	Alcohol Frequency	0.0719	0.0038	0.077	0.004	0.389561	0.75704
Substance Use	Cannabis (ever vs never)	0.0489	0.0071	0.0636	0.0077	0.227462	0.75704
Substance Use	Cigarettes per Day	0.0786	0.0097	0.0897	0.01	0.307974	0.75704
Substance Use	Drinks per Week	0.0389	0.0063	0.0594	0.0079	0.114429	0.694013
Cognition & SES	Educational Attainment	0.1385	0.0047	0.134	0.0051	0.560444	0.75704
Substance Use	Smoking Cessation	0.0444	0.0054	0.0535	0.0056	0.25582	0.75704
Substance Use	Smoking Initiation	0.0372	0.0042	0.0412	0.0043	0.553922	0.75704
Other Behavior	Time spent watching television (TV)	0.1206	0.0046	0.1261	0.0049	0.43568	0.75704
Other Behavior	Time spent using computer	0.0419	0.0029	0.0455	0.0029	0.395396	0.75704
Other Behavior	Drive faster than motorway speed limit	0.0155	0.0023	0.0165	0.0022	0.734402	0.849795
Sleep	Sleep duration	0.0652	0.0036	0.0596	0.0036	0.260309	0.75704
Sleep	Morning/evening person (chronotype)	0.112	0.0046	0.1184	0.0046	0.319631	0.75704
Sleep	Sleeplessness / insomnia	0.0587	0.0029	0.0621	0.0031	0.449745	0.75704
Cognition & SES	Fluid intelligence score	0.2234	0.01	0.2259	0.0104	0.880222	0.925751
Anthropomorphic	Birth weight	0.0919	0.0064	0.0887	0.0065	0.743516	0.849795
Depression	Neuroticism score	0.1097	0.006	0.1154	0.0062	0.542168	0.75704
Social	Loneliness, isolation	0.0344	0.0027	0.0381	0.0028	0.35025	0.75704
Other Behavior	Risk taking	0.0465	0.0031	0.0521	0.0032	0.224876	0.75704
Depression	Ever thought that life not worth living	0.058	0.0068	0.0694	0.0071	0.296171	0.75704
Depression	Ever contemplated self-harm	0.0367	0.0061	0.0453	0.0066	0.39383	0.75704
Depression	Ever sought or received professional help for mental distress	0.0583	0.0066	0.0689	0.0071	0.314454	0.75704
Sleep	Trouble falling or staying asleep, or sleeping too much	0.0405	0.0066	0.0485	0.0068	0.443304	0.75704
Social	Been in a confiding relationship as an adult	0.0331	0.0064	0.0376	0.0066	0.655028	0.815442
Anthropomorphic	Body mass index (BMI)	0.2211	0.008	0.209	0.0076	0.253958	0.75704
Reproduction	Age first had sexual intercourse	0.1184	0.0048	0.1184	0.0052	0.957834	0.973797
Reproduction	Lifetime number of sexual partners	0.0534	0.0033	0.063	0.0038	0.0675911	0.515382
Physical Health	Overall health rating	0.0814	0.0035	0.0862	0.0038	0.355312	0.75704
Anthropomorphic	Body fat percentage	0.2051	0.0066	0.2009	0.0068	0.759974	0.849795
Anthropomorphic	Whole body fat mass	0.2094	0.0073	0.2111	0.0074	0.828569	0.902549
Reproduction	Number of children fathered	0.0309	0.0046	0.0366	0.005	0.46413	0.75704
Physical Health	Diabetes diagnosed by doctor	0.0372	0.0028	0.0399	0.0028	0.514081	0.75704
Reproduction	Age when periods started (menarche)	0.2135	0.0103	0.1878	0.0095	0.0418323	0.425295
Reproduction	Number of live births	0.0539	0.005	0.0589	0.0052	0.510645	0.75704
Reproduction	Age at first live birth	0.1423	0.0073	0.1261	0.0078	0.0834282	0.565458
Cardiovascular	Mean corpuscular volume	0.2033	0.0206	0.1073	0.0093	7.08874e-08	1.44138e-06
Cardiovascular	Mean corpuscular haemoglobin	0.166	0.0176	0.1046	0.0101	0.000911437	0.0138994
Cardiovascular	Platelet count	0.2256	0.0174	0.215	0.0164	0.689004	0.834841
Cardiovascular	Forced vital capacity (FVC)	0.1616	0.0066	0.1486	0.0063	0.146856	0.746518
Cardiovascular	Forced expiratory volume in 1-second (FEV1)	0.1658	0.0066	0.1469	0.0059	0.0322123	0.39299
Reproduction	Age at menopause (last menstrual period)	0.1206	0.0115	0.1026	0.0107	0.261803	0.75704
Cardiovascular	Diastolic blood pressure, automated reading	0.1243	0.0055	0.111	0.0053	0.0576944	0.502765
Cardiovascular	Systolic blood pressure, automated reading	0.1285	0.0055	0.1224	0.0055	0.43967	0.75704
Depression	Happiness	0.0592	0.006	0.0591	0.0062	0.985862	0.985862
Cognition & SES	Work/job satisfaction	0.0324	0.0075	0.0397	0.0076	0.536859	0.75704
Physical Health	Health satisfaction	0.069	0.0061	0.0709	0.0062	0.857406	0.917575
Social	Family relationship satisfaction	0.0546	0.0063	0.0582	0.0063	0.697982	0.834841
Social	Friendships satisfaction	0.0609	0.0061	0.0652	0.0065	0.637894	0.815442
Cognition & SES	Financial situation satisfaction	0.0469	0.0057	0.0521	0.006	0.546696	0.75704
Physical Health	Hand grip strength (right)	0.1084	0.0047	0.1034	0.0048	0.467434	0.75704
Anthropomorphic	Waist circumference	0.1864	0.007	0.1715	0.0066	0.12515	0.694013
Anthropomorphic	Hip circumference	0.1906	0.0074	0.1371	0.006	1.35127e-10	4.12137e-09
Anthropomorphic	Standing height	0.4108	0.0183	0.1256	0.0079	3.35963e-183	2.04938e-181
Cognition & SES	Average total household income before tax	0.0727	0.004	0.0718	0.0045	0.941215	0.973121
Other Behavior	Number of days/week of moderate physical activity 10+ minutes	0.0384	0.0026	0.0417	0.0027	0.395291	0.75704
Other Behavior	Number of days/week of vigorous physical activity 10+ minutes	0.0347	0.0025	0.0374	0.0025	0.471662	0.75704

## Sheet: h2_latlon_birth_current
Category	Trait	h2.uncorrected	h2_se.uncorrected	h2.region_corrected	h2_se.region_corrected	p_difference	p_difference.fdr
Substance Use	Age at Smoking Initiation	0.029	0.0063	0.0339	0.0066	0.623661	0.792569
Substance Use	Alcohol Frequency	0.0719	0.0038	0.0763	0.004	0.455937	0.754666
Substance Use	Cannabis (ever vs never)	0.0489	0.0071	0.0649	0.0078	0.193908	0.754666
Substance Use	Cigarettes per Day	0.0786	0.0097	0.0895	0.01	0.319	0.754666
Substance Use	Drinks per Week	0.0389	0.0063	0.0562	0.0077	0.166623	0.754666
Cognition & SES	Educational Attainment	0.1385	0.0047	0.1335	0.0051	0.547904	0.754666
Substance Use	Smoking Cessation	0.0444	0.0054	0.0543	0.0057	0.220709	0.754666
Substance Use	Smoking Initiation	0.0372	0.0042	0.0413	0.0043	0.541899	0.754666
Other Behavior	Time spent watching television (TV)	0.1206	0.0046	0.1246	0.0048	0.56765	0.754666
Other Behavior	Time spent using computer	0.0419	0.0029	0.0454	0.0029	0.411146	0.754666
Other Behavior	Drive faster than motorway speed limit	0.0155	0.0023	0.0165	0.0022	0.72878	0.845704
Sleep	Sleep duration	0.0652	0.0036	0.0599	0.0037	0.312422	0.754666
Sleep	Morning/evening person (chronotype)	0.112	0.0046	0.1186	0.0046	0.2982	0.754666
Sleep	Sleeplessness / insomnia	0.0587	0.0029	0.0621	0.0031	0.447142	0.754666
Cognition & SES	Fluid intelligence score	0.2234	0.01	0.2262	0.0104	0.862071	0.90666
Anthropomorphic	Birth weight	0.0919	0.0064	0.0892	0.0066	0.812682	0.898313
Depression	Neuroticism score	0.1097	0.006	0.1155	0.0062	0.532543	0.754666
Social	Loneliness, isolation	0.0344	0.0027	0.0382	0.0028	0.343361	0.754666
Other Behavior	Risk taking	0.0465	0.0031	0.0521	0.0032	0.22383	0.754666
Depression	Ever thought that life not worth living	0.058	0.0068	0.0691	0.0071	0.310173	0.754666
Depression	Ever contemplated self-harm	0.0367	0.0061	0.045	0.0066	0.407951	0.754666
Depression	Ever sought or received professional help for mental distress	0.0583	0.0066	0.0689	0.0071	0.313525	0.754666
Sleep	Trouble falling or staying asleep, or sleeping too much	0.0405	0.0066	0.0486	0.0068	0.433501	0.754666
Social	Been in a confiding relationship as an adult	0.0331	0.0064	0.0373	0.0065	0.674887	0.83286
Anthropomorphic	Body mass index (BMI)	0.2211	0.008	0.2093	0.0077	0.275386	0.754666
Reproduction	Age first had sexual intercourse	0.1184	0.0048	0.1188	0.0052	0.985074	0.985074
Reproduction	Lifetime number of sexual partners	0.0534	0.0033	0.0631	0.0038	0.0653733	0.611506
Physical Health	Overall health rating	0.0814	0.0035	0.0862	0.0038	0.344667	0.754666
Anthropomorphic	Body fat percentage	0.2051	0.0066	0.2002	0.0069	0.710083	0.845704
Anthropomorphic	Whole body fat mass	0.2094	0.0073	0.2109	0.0074	0.839408	0.898313
Reproduction	Number of children fathered	0.0309	0.0046	0.0367	0.005	0.457913	0.754666
Physical Health	Diabetes diagnosed by doctor	0.0372	0.0028	0.0399	0.0028	0.505355	0.754666
Reproduction	Age when periods started (menarche)	0.2135	0.0103	0.1905	0.0096	0.0721871	0.611506
Reproduction	Number of live births	0.0539	0.005	0.0589	0.0052	0.507005	0.754666
Reproduction	Age at first live birth	0.1423	0.0073	0.1269	0.0079	0.0956036	0.64798
Cardiovascular	Mean corpuscular volume	0.2033	0.0206	0.1145	0.0098	1.40862e-05	0.00028642
Cardiovascular	Mean corpuscular haemoglobin	0.166	0.0176	0.1104	0.0106	0.00844476	0.128783
Cardiovascular	Platelet count	0.2256	0.0174	0.2167	0.0165	0.748656	0.845704
Cardiovascular	Forced vital capacity (FVC)	0.1616	0.0066	0.1484	0.0065	0.143094	0.754666
Cardiovascular	Forced expiratory volume in 1-second (FEV1)	0.1658	0.0066	0.147	0.0061	0.0290371	0.354253
Reproduction	Age at menopause (last menstrual period)	0.1206	0.0115	0.1027	0.0109	0.263326	0.754666
Cardiovascular	Diastolic blood pressure, automated reading	0.1243	0.0055	0.1121	0.0055	0.0801975	0.611506
Cardiovascular	Systolic blood pressure, automated reading	0.1285	0.0055	0.123	0.0057	0.493946	0.754666
Depression	Happiness	0.0592	0.006	0.0598	0.0062	0.905028	0.935707
Cognition & SES	Work/job satisfaction	0.0324	0.0075	0.0395	0.0076	0.546048	0.754666
Physical Health	Health satisfaction	0.069	0.0061	0.0712	0.0062	0.839043	0.898313
Social	Family relationship satisfaction	0.0546	0.0063	0.0584	0.0063	0.682672	0.83286
Social	Friendships satisfaction	0.0609	0.0061	0.0654	0.0066	0.617387	0.792569
Cognition & SES	Financial situation satisfaction	0.0469	0.0057	0.0523	0.006	0.528444	0.754666
Physical Health	Hand grip strength (right)	0.1084	0.0047	0.1026	0.0048	0.389666	0.754666
Anthropomorphic	Waist circumference	0.1864	0.007	0.1726	0.0067	0.175562	0.754666
Anthropomorphic	Hip circumference	0.1906	0.0074	0.1387	0.0063	1.99724e-09	6.09159e-08
Anthropomorphic	Standing height	0.4108	0.0183	0.1303	0.0087	7.07405e-157	4.31517e-155
Cognition & SES	Average total household income before tax	0.0727	0.004	0.072	0.0046	0.951209	0.967063
Other Behavior	Number of days/week of moderate physical activity 10+ minutes	0.0384	0.0026	0.0418	0.0027	0.379717	0.754666
Other Behavior	Number of days/week of vigorous physical activity 10+ minutes	0.0347	0.0025	0.0376	0.0025	0.444286	0.754666

## Sheet: h2_assessment_centre
Category	Trait	h2.uncorrected	h2_se.uncorrected	h2.region_corrected	h2_se.region_corrected	p_difference	p_difference.fdr
Substance Use	Age at Smoking Initiation	0.029	0.0063	0.0273	0.0063	0.839837	0.99896
Substance Use	Alcohol Frequency	0.0719	0.0038	0.0691	0.0037	0.604583	0.99896
Substance Use	Cannabis (ever vs never)	0.0489	0.0071	0.0429	0.007	0.514372	0.99896
Substance Use	Cigarettes per Day	0.0786	0.0097	0.078	0.0097	0.953386	0.99896
Substance Use	Drinks per Week	0.0389	0.0063	0.0395	0.0063	0.944243	0.99896
Cognition & SES	Educational Attainment	0.1385	0.0047	0.1289	0.0046	0.121502	0.99896
Substance Use	Smoking Cessation	0.0444	0.0054	0.0443	0.0053	0.995635	0.99896
Substance Use	Smoking Initiation	0.0372	0.0042	0.0368	0.0042	0.957935	0.99896
Other Behavior	Time spent watching television (TV)	0.1206	0.0046	0.1123	0.0044	0.154498	0.99896
Other Behavior	Time spent using computer	0.0419	0.0029	0.0409	0.0028	0.789626	0.99896
Other Behavior	Drive faster than motorway speed limit	0.0155	0.0023	0.015	0.0022	0.865339	0.99896
Sleep	Sleep duration	0.0652	0.0036	0.0651	0.0036	0.991737	0.99896
Sleep	Morning/evening person (chronotype)	0.112	0.0046	0.1115	0.0046	0.945292	0.99896
Sleep	Sleeplessness / insomnia	0.0587	0.0029	0.0579	0.0029	0.85033	0.99896
Cognition & SES	Fluid intelligence score	0.2234	0.01	0.2161	0.0098	0.593356	0.99896
Anthropomorphic	Birth weight	0.0919	0.0064	0.0916	0.0064	0.973472	0.99896
Depression	Neuroticism score	0.1097	0.006	0.1095	0.006	0.978853	0.99896
Social	Loneliness, isolation	0.0344	0.0027	0.034	0.0027	0.913067	0.99896
Other Behavior	Risk taking	0.0465	0.0031	0.0462	0.0031	0.940757	0.99896
Depression	Ever thought that life not worth living	0.058	0.0068	0.0579	0.0068	0.991499	0.99896
Depression	Ever contemplated self-harm	0.0367	0.0061	0.037	0.0061	0.973404	0.99896
Depression	Ever sought or received professional help for mental distress	0.0583	0.0066	0.0583	0.0066	0.998776	0.99896
Sleep	Trouble falling or staying asleep, or sleeping too much	0.0405	0.0066	0.0403	0.0066	0.987096	0.99896
Social	Been in a confiding relationship as an adult	0.0331	0.0064	0.0326	0.0064	0.956473	0.99896
Anthropomorphic	Body mass index (BMI)	0.2211	0.008	0.2181	0.008	0.744577	0.99896
Reproduction	Age first had sexual intercourse	0.1184	0.0048	0.1146	0.0048	0.567363	0.99896
Reproduction	Lifetime number of sexual partners	0.0534	0.0033	0.0518	0.0032	0.716087	0.99896
Physical Health	Overall health rating	0.0814	0.0035	0.078	0.0034	0.476331	0.99896
Anthropomorphic	Body fat percentage	0.2051	0.0066	0.202	0.0066	0.731975	0.99896
Anthropomorphic	Whole body fat mass	0.2094	0.0073	0.2075	0.0073	0.846914	0.99896
Reproduction	Number of children fathered	0.0309	0.0046	0.0297	0.0046	0.861288	0.99896
Physical Health	Diabetes diagnosed by doctor	0.0372	0.0028	0.0369	0.0028	0.92326	0.99896
Reproduction	Age when periods started (menarche)	0.2135	0.0103	0.2135	0.0102	0.998497	0.99896
Reproduction	Number of live births	0.0539	0.005	0.0518	0.005	0.761518	0.99896
Reproduction	Age at first live birth	0.1423	0.0073	0.131	0.0071	0.249477	0.99896
Cardiovascular	Mean corpuscular volume	0.2033	0.0206	0.2065	0.0211	0.908319	0.99896
Cardiovascular	Mean corpuscular haemoglobin	0.166	0.0176	0.1665	0.0177	0.997367	0.99896
Cardiovascular	Platelet count	0.2256	0.0174	0.2277	0.0176	0.920002	0.99896
Cardiovascular	Forced vital capacity (FVC)	0.1616	0.0066	0.1627	0.0066	0.922014	0.99896
Cardiovascular	Forced expiratory volume in 1-second (FEV1)	0.1658	0.0066	0.165	0.0066	0.959787	0.99896
Reproduction	Age at menopause (last menstrual period)	0.1206	0.0115	0.121	0.0116	0.998686	0.99896
Cardiovascular	Diastolic blood pressure, automated reading	0.1243	0.0055	0.1228	0.0055	0.837276	0.99896
Cardiovascular	Systolic blood pressure, automated reading	0.1285	0.0055	0.1273	0.0054	0.879194	0.99896
Depression	Happiness	0.0592	0.006	0.0588	0.0061	0.964829	0.99896
Cognition & SES	Work/job satisfaction	0.0324	0.0075	0.0325	0.0076	0.994304	0.99896
Physical Health	Health satisfaction	0.069	0.0061	0.0676	0.0059	0.866036	0.99896
Social	Family relationship satisfaction	0.0546	0.0063	0.054	0.0062	0.936957	0.99896
Social	Friendships satisfaction	0.0609	0.0061	0.0604	0.0061	0.9588	0.99896
Cognition & SES	Financial situation satisfaction	0.0469	0.0057	0.0455	0.0056	0.846691	0.99896
Physical Health	Hand grip strength (right)	0.1084	0.0047	0.1106	0.0046	0.749422	0.99896
Anthropomorphic	Waist circumference	0.1864	0.007	0.185	0.007	0.856144	0.99896
Anthropomorphic	Hip circumference	0.1906	0.0074	0.1903	0.0074	0.982921	0.99896
Anthropomorphic	Standing height	0.4108	0.0183	0.4091	0.0183	0.972866	0.99896
Cognition & SES	Average total household income before tax	0.0727	0.004	0.0597	0.0035	0.00542155	0.330715
Other Behavior	Number of days/week of moderate physical activity 10+ minutes	0.0384	0.0026	0.0382	0.0026	0.961469	0.99896
Other Behavior	Number of days/week of vigorous physical activity 10+ minutes	0.0347	0.0025	0.0349	0.0025	0.967213	0.99896

[truncated: 20 more sheets: rg_EA_local_auth_birth_place, rg_HI_local_auth_birth_place, rg_EA_local_auth_current_addr, rg_HI_local_auth_current_addr, rg_EA_local_auth_birth_current, rg_HI_local_auth_birth_current, rg_EA_MSOA_birth_place, rg_HI_MSOA_birth_place, rg_EA_MSOA_current_address, rg_HI_MSOA_current_address, rg_EA_MSOA_birth_current, rg_HI_MSOA_birth_current, rg_EA_latlon_birth_place, rg_HI_latlon_birth_place, rg_EA_latlon_current_address, rg_HI_latlon_current_address, rg_EA_latlon_birth_current, rg_HI_latlon_birth_current, rg_EA_assessment_centre, rg_HI_assessment_centre]
